# Supplementary material for: Multiple-marker phylogeny and morphological evidence reveal two new species in Steccherinaceae (Polyporales, Basidiomycota) from Asia
Source: MycoKeys. 2021 Apr 5;78:169–86. doi: 10.3897/mycokeys.78.57823 (PMC8041734; doi:10.3897/mycokeys.78.57823)
Supplement: XML Treatment for Mycorrhaphium subadustum [file mycokeys.78.57823-treatment1.xml]

<!DOCTYPE tp:taxon-treatment
  PUBLIC "-//TaxonX//DTD Taxonomic Treatment Publishing DTD v0 20100105//EN" "tax-treatment-NSO.dtd">
<tp:taxon-treatment xmlns:tp="http://www.plazi.org/taxpub"><tp:treatment-meta><kwd-group><label>Taxon classification</label><kwd><named-content xmlns:xlink="http://www.w3.org/1999/xlink" content-type="kingdom">Fungi</named-content></kwd><kwd><named-content xmlns:xlink="http://www.w3.org/1999/xlink" content-type="order">Polyporales</named-content></kwd><kwd><named-content xmlns:xlink="http://www.w3.org/1999/xlink" content-type="family">Meruliaceae</named-content></kwd></kwd-group><mixed-citation publication-type="journal"><person-group><name><surname>Cao</surname><given-names>Ting</given-names></name><name><surname>Yu</surname><given-names>Jia-Rui</given-names></name><name><surname>Nguyễn</surname><given-names>Trang Thị Thu</given-names></name><name><surname>Yuan</surname><given-names>Hai-Sheng</given-names></name></person-group><article-title>Multiple-marker phylogeny and morphological evidence reveal two new species in <tp:taxon-name><tp:taxon-name-part taxon-name-part-type="family">Steccherinaceae</tp:taxon-name-part></tp:taxon-name> (<tp:taxon-name><tp:taxon-name-part taxon-name-part-type="order">Polyporales</tp:taxon-name-part></tp:taxon-name>, <tp:taxon-name><tp:taxon-name-part taxon-name-part-type="phylum">Basidiomycota</tp:taxon-name-part></tp:taxon-name>) from Asia</article-title><source>MycoKeys</source><day>05</day><month>4</month><year>2021</year><volume>78</volume><fpage>169</fpage><lpage>186</lpage><pub-id pub-id-type="doi">10.3897/mycokeys.78.57823</pub-id></mixed-citation></tp:treatment-meta><tp:nomenclature><tp:taxon-name><object-id xmlns:xlink="http://www.w3.org/1999/xlink" content-type="arpha" xlink:type="simple">46260127-E1F9-5242-8BDA-D06A564E3E5E</object-id>
              <tp:taxon-name-part taxon-name-part-type="genus" reg="Mycorrhaphium">Mycorrhaphium</tp:taxon-name-part>
              <tp:taxon-name-part taxon-name-part-type="species" reg="subadustum">subadustum</tp:taxon-name-part>
              <object-id xmlns:xlink="http://www.w3.org/1999/xlink" content-type="mycobank" xlink:type="simple">838509</object-id>
            </tp:taxon-name><tp:taxon-authority>T. Cao &amp; H.S. Yuan</tp:taxon-authority><tp:taxon-status xmlns:xlink="http://www.w3.org/1999/xlink" xlink:type="simple">sp. nov.</tp:taxon-status><xref ref-type="fig" rid="F2">Figures 2</xref><xref ref-type="fig" rid="F3">, 3</xref></tp:nomenclature><tp:treatment-sec sec-type="diagnosis" id="SECID0E1PBI"><title>Diagnosis.</title><p>
              Basidiocarps stipitate; pileus semicircular to dimidiate; pileal surface velutinate, concentrically zonate, pileal margin yellowish white; hymenophore hydnoid. Hyphal system dimitic in spine trama and monomitic in context; generative hyphae with clamp connections; cystidia and gloeocystidia absent, cystidiols present. Basidiospores cylindrical to allantoid, CB–, IKI–.</p></tp:treatment-sec><tp:treatment-sec sec-type="Holotype" id="SECID0EPQBI"><title>Holotype.</title><p><bold>China.</bold> Liaoning Province, Huanren County, Laotudingzi Nature Reserve, on fallen branch of angiosperm, 4.VIII.2018, <italic>Yuan 12976</italic> (<bold>holotype</bold><named-content xmlns:xlink="http://www.w3.org/1999/xlink" content-type="dwc:institutional_code" xlink:type="simple">IFP</named-content> 019374).</p></tp:treatment-sec><tp:treatment-sec sec-type="etymology" id="SECID0EARBI"><title>Etymology.</title><p><italic>Subadustum</italic> (Lat.), referring to the affinity with <italic><tp:taxon-name><tp:taxon-name-part taxon-name-part-type="genus" reg="Mycorrhaphium">M.</tp:taxon-name-part> <tp:taxon-name-part taxon-name-part-type="species" reg="adustum">adustum</tp:taxon-name-part></tp:taxon-name></italic>.</p></tp:treatment-sec><tp:treatment-sec sec-type="description" id="SECID0EYRBI"><title>Description.</title><p><bold><italic>Basidiocarps</italic></bold> annual, stipitate, solitary or imbricate, corky to soft fibrous, without odor and taste when fresh, light in weight when dry. <italic>Pilei</italic> semicircular to dimidiate, 2.5–4.5 cm wide and 0.3 cm thick. <italic>Pileal surface</italic> velutinate, smooth, concentrically zonate, yellowish white to greyish orange (4A2–5B4); margin acute, yellowish white (4A2). Hymenophore hydnoid; spines crowded, evenly distributed, greyish orange (5B4), fibrous, subulate to terete, straight to somewhat flexuous, solitary or confluent, up to 1 mm long, 5–7 per mm; sterile margin smooth, yellowish grey (4B2), up to 2 mm wide. Context yellowish white (3A2), leathery, azonate, homogeneous, up to 0.5 mm thick. Stipe up to 3 cm long, 1 cm wide, straight and base inflated, surface tomentum eventually glabrous, brownish orange (5C4).</p><p><bold><italic>Hyphal structure</italic>.</bold> Hyphal system monomitic in context, dimitic in spine trama; generative hyphae often with clamp connections and simple septate occasionally present; skeletal hyphae thick-walled to subsolid, CB+, IKI–; tissues pale yellow in KOH.</p><p><bold><italic>Context</italic>.</bold> Generative hyphae with clamp connections, colorless, thin- to slightly thick-walled, frequently branched, 3–5 µm diam; skeletal hyphae absent.</p><fig id="F2" position="float" orientation="portrait"><object-id xmlns:xlink="http://www.w3.org/1999/xlink" content-type="doi" xlink:type="simple">10.3897/mycokeys.78.57823.figure2</object-id><object-id xmlns:xlink="http://www.w3.org/1999/xlink" content-type="arpha" xlink:type="simple">ECAD25AA-6ED8-578B-BF68-08C2C6518F90</object-id><label>Figure 2.</label><caption><p>
                  Basidiocarps of <italic><tp:taxon-name><tp:taxon-name-part taxon-name-part-type="genus" reg="Mycorrhaphium">Mycorrhaphium</tp:taxon-name-part> <tp:taxon-name-part taxon-name-part-type="species" reg="subadustum">subadustum</tp:taxon-name-part></tp:taxon-name></italic> (<named-content xmlns:xlink="http://www.w3.org/1999/xlink" content-type="dwc:institutional_code" xlink:type="simple">IFP</named-content> 019374, holotype). Scale bar: 10 mm.</p></caption><graphic xmlns:xlink="http://www.w3.org/1999/xlink" xlink:href="mycokeys-78-169-g002.jpg" position="float" orientation="portrait" xlink:type="simple" id="oo_528258.jpg"><uri content-type="original_file" xlink:type="simple">https://binary.pensoft.net/fig/528258</uri></graphic></fig><p><bold><italic>Spines</italic>.</bold> Generative hyphae often with clamp connections, simple-septate occasionally present, colorless, thin- to slightly thick-walled, moderately branched, 2.5–4 µm diam; skeletal hyphae thick-walled to subsolid, unbranched, subparallel along the spine, 3–5 µm diam. Gloeocystidia absent; cystidioles present among the basidia, fusiform, 8–12 × 1.5–3 µm. Basidia clavate, with a basal clamp and four sterigmata, 8–13.5 × 2–3.5 µm; basidioles in shape similar to basidia, but slightly smaller.</p><p><bold><italic>Basidiospores</italic></bold> cylindrical to ellipsoid, colorless, thin-walled, smooth, CB–, IKI–, (3.5–)3.8–4.0(4.2) × (1.5–)1.8–1.9(–2.0) µm, L<sub>m</sub> = 3.89 µm, W<sub>m</sub> = 1.83 µm, Q = 2.13–2.17 (n = 60/2).</p></tp:treatment-sec><tp:treatment-sec sec-type="Type of rot" id="SECID0ELVBI"><title>Type of rot.</title><p>White rot.</p></tp:treatment-sec><tp:treatment-sec sec-type="distribution" id="SECID0EQVBI"><title>Distribution.</title><p>In temperate zones.</p></tp:treatment-sec><tp:treatment-sec sec-type="Additional specimen examined" id="SECID0EVVBI"><title>Additional specimen examined.</title><p><bold>China.</bold> Jilin Province, Antu Country, Changbai Mountain Nature Reserve, Huangsongpu, on fallen branch of angiosperm, 2.VIII.2008, <italic>Dai 10173</italic> (<named-content xmlns:xlink="http://www.w3.org/1999/xlink" content-type="dwc:institutional_code" xlink:type="simple">IFP</named-content> 008336).</p><fig id="F3" position="float" orientation="portrait"><object-id xmlns:xlink="http://www.w3.org/1999/xlink" content-type="doi" xlink:type="simple">10.3897/mycokeys.78.57823.figure3</object-id><object-id xmlns:xlink="http://www.w3.org/1999/xlink" content-type="arpha" xlink:type="simple">1F27D448-84AF-5BC2-B00D-A3AF51A50BDC</object-id><label>Figure 3.</label><caption><p>Microscopic structures of <italic><tp:taxon-name><tp:taxon-name-part taxon-name-part-type="genus" reg="Mycorrhaphium">Mycorrhaphium</tp:taxon-name-part> <tp:taxon-name-part taxon-name-part-type="species" reg="subadustum">subadustum</tp:taxon-name-part></tp:taxon-name></italic> (<named-content xmlns:xlink="http://www.w3.org/1999/xlink" content-type="dwc:institutional_code" xlink:type="simple">IFP</named-content> 019374, holotype) <bold>a</bold> Basidiospores <bold>b</bold> Basidia and basidioles <bold>c</bold> cystidioles <bold>d</bold> Hyphae from spine trama <bold>e</bold> Hyphae from context.</p></caption><graphic xmlns:xlink="http://www.w3.org/1999/xlink" xlink:href="mycokeys-78-169-g003.jpg" position="float" orientation="portrait" xlink:type="simple" id="oo_528259.jpg"><uri content-type="original_file" xlink:type="simple">https://binary.pensoft.net/fig/528259</uri></graphic></fig></tp:treatment-sec></tp:taxon-treatment>
