# Supplementary material for: Multiple-marker phylogeny and morphological evidence reveal two new species in Steccherinaceae (Polyporales, Basidiomycota) from Asia
Source: MycoKeys. 2021 Apr 5;78:169–86. doi: 10.3897/mycokeys.78.57823 (PMC8041734; doi:10.3897/mycokeys.78.57823)
Supplement: XML Treatment for Trullella conifericola [file mycokeys.78.57823-treatment2.xml]

<!DOCTYPE tp:taxon-treatment
  PUBLIC "-//TaxonX//DTD Taxonomic Treatment Publishing DTD v0 20100105//EN" "tax-treatment-NSO.dtd">
<tp:taxon-treatment xmlns:tp="http://www.plazi.org/taxpub"><tp:treatment-meta><kwd-group><label>Taxon classification</label><kwd><named-content xmlns:xlink="http://www.w3.org/1999/xlink" content-type="kingdom">Fungi</named-content></kwd><kwd><named-content xmlns:xlink="http://www.w3.org/1999/xlink" content-type="order">Polyporales</named-content></kwd><kwd><named-content xmlns:xlink="http://www.w3.org/1999/xlink" content-type="family">Meruliaceae</named-content></kwd></kwd-group><mixed-citation publication-type="journal"><person-group><name><surname>Cao</surname><given-names>Ting</given-names></name><name><surname>Yu</surname><given-names>Jia-Rui</given-names></name><name><surname>Nguyễn</surname><given-names>Trang Thị Thu</given-names></name><name><surname>Yuan</surname><given-names>Hai-Sheng</given-names></name></person-group><article-title>Multiple-marker phylogeny and morphological evidence reveal two new species in <tp:taxon-name><tp:taxon-name-part taxon-name-part-type="family">Steccherinaceae</tp:taxon-name-part></tp:taxon-name> (<tp:taxon-name><tp:taxon-name-part taxon-name-part-type="order">Polyporales</tp:taxon-name-part></tp:taxon-name>, <tp:taxon-name><tp:taxon-name-part taxon-name-part-type="phylum">Basidiomycota</tp:taxon-name-part></tp:taxon-name>) from Asia</article-title><source>MycoKeys</source><day>05</day><month>4</month><year>2021</year><volume>78</volume><fpage>169</fpage><lpage>186</lpage><pub-id pub-id-type="doi">10.3897/mycokeys.78.57823</pub-id></mixed-citation></tp:treatment-meta><tp:nomenclature><tp:taxon-name><object-id xmlns:xlink="http://www.w3.org/1999/xlink" content-type="arpha" xlink:type="simple">0065542D-FD06-53CA-8221-D55B1F89FE2E</object-id>
              <tp:taxon-name-part taxon-name-part-type="genus" reg="Trullella">Trullella</tp:taxon-name-part>
              <tp:taxon-name-part taxon-name-part-type="species" reg="conifericola">conifericola</tp:taxon-name-part>
              <object-id xmlns:xlink="http://www.w3.org/1999/xlink" content-type="mycobank" xlink:type="simple">836287</object-id>
            </tp:taxon-name><tp:taxon-authority>T. Cao &amp; H.S. Yuan</tp:taxon-authority><tp:taxon-status xmlns:xlink="http://www.w3.org/1999/xlink" xlink:type="simple">sp. nov.</tp:taxon-status><xref ref-type="fig" rid="F4">Figures 4</xref><xref ref-type="fig" rid="F5">, 5</xref></tp:nomenclature><tp:treatment-sec sec-type="diagnosis" id="SECID0E3YBI"><title>Diagnosis.</title><p>
              Basidiocarps annual, <tp:taxon-name><tp:taxon-name-part taxon-name-part-type="genus" reg="Mycorrhaphium"/><tp:taxon-name-part taxon-name-part-type="species" reg="sessile">sessile</tp:taxon-name-part></tp:taxon-name> or laterally stipitate; pileus flabelliform to semi-circular; pileal surface hirtellous, with appressed coarse hair, concentrically zonate and sulcate; pores round to angular. Hyphal system dimitic; generative hyphae with clamp connections; skeletal hyphae CB+, IKI–. Basidiospores cylindrical to allantoid, thin-walled.</p></tp:treatment-sec><tp:treatment-sec sec-type="Holotype" id="SECID0E1ZBI"><title>Holotype.</title><p><bold>Vietnam.</bold> Lam dong Province, Lac Duong District, Lac Duong District, Bidoup Nui Ba National Park, on fallen branch of <italic><tp:taxon-name><tp:taxon-name-part taxon-name-part-type="genus" reg="Pinus">Pinus</tp:taxon-name-part> <tp:taxon-name-part taxon-name-part-type="species" reg="kesiya">kesiya</tp:taxon-name-part></tp:taxon-name></italic>, 15.X.2017, <italic>Yuan 12655</italic> (<bold>holotype</bold><named-content xmlns:xlink="http://www.w3.org/1999/xlink" content-type="dwc:institutional_code" xlink:type="simple">IFP</named-content> 019372).</p></tp:treatment-sec><tp:treatment-sec sec-type="etymology" id="SECID0EW1BI"><title>Etymology.</title><p><italic><tp:taxon-name><tp:taxon-name-part taxon-name-part-type="genus" reg="Trullella"/><tp:taxon-name-part taxon-name-part-type="species" reg="conifericola">Conifericola</tp:taxon-name-part></tp:taxon-name></italic> (Lat.), referring to growth on the coniferous substrate.</p></tp:treatment-sec><tp:treatment-sec sec-type="description" id="SECID0ED2BI"><title>Description.</title><p><bold><italic>Basidiocarps</italic></bold> annual, <tp:taxon-name><tp:taxon-name-part taxon-name-part-type="genus" reg="Mycorrhaphium"/><tp:taxon-name-part taxon-name-part-type="species" reg="sessile">sessile</tp:taxon-name-part></tp:taxon-name> or laterally stipitate, solitary to imbricate, without special odor or taste, leathery when fresh, shrinking, hard corky and light in weight upon drying. <italic>Pileus</italic> flabelliform to semi-circular, applanate, projecting 4–10 cm and 1 cm thick at the base; pileal surface hirtellous, with appressed coarse hair, concentrically zonate and sulcate, alternating white and greyish orange (6A1–6B3) when fresh, yellowish white (2A2/3A2/4A2) and nearly azonate when dry; margin acute, drying involute and wavy. <italic>Pore surface</italic> light orange (5A4), shiny; pores round to angular, tiny, 10–12 per mm, hardly visible to the naked eye; dissepiments entire; sterile margin ca. 1 mm wide. <italic>Context</italic> color paler than pores and upper surface, yellowish white (2A2–3A2), soft corky, azonate, 0.5–1.5 mm thick. <italic>Tubes</italic> non-stratified, concolorous with pore surface, dense, ca. 1.5 mm thick when dry. <italic>Stipe</italic> round, glabrous and smooth, light yellow to greyish yellow (4A4–4B5), 0.5–2 cm long and 2–4 mm in diam, dense and homogenous.</p><fig id="F4" position="float" orientation="portrait"><object-id xmlns:xlink="http://www.w3.org/1999/xlink" content-type="doi" xlink:type="simple">10.3897/mycokeys.78.57823.figure4</object-id><object-id xmlns:xlink="http://www.w3.org/1999/xlink" content-type="arpha" xlink:type="simple">D3A38874-4B70-5145-A4C5-702BEAB5D613</object-id><label>Figure 4.</label><caption><p>
                  Basidiocarps of <italic><tp:taxon-name><tp:taxon-name-part taxon-name-part-type="genus" reg="Trullella">Trullella</tp:taxon-name-part> <tp:taxon-name-part taxon-name-part-type="species" reg="conifericola">conifericola</tp:taxon-name-part></tp:taxon-name></italic> (<named-content xmlns:xlink="http://www.w3.org/1999/xlink" content-type="dwc:institutional_code" xlink:type="simple">IFP</named-content> 019372, holotype). Scale bar: 10 mm.</p></caption><graphic xmlns:xlink="http://www.w3.org/1999/xlink" xlink:href="mycokeys-78-169-g004.jpg" position="float" orientation="portrait" xlink:type="simple" id="oo_528260.jpg"><uri content-type="original_file" xlink:type="simple">https://binary.pensoft.net/fig/528260</uri></graphic></fig><p><bold><italic>Hyphal structure</italic>.</bold><italic>Hyphal system</italic> dimitic: generative hyphae bearing clamp connections, skeletal hyphae CB+, IKI–; tissues unchanged in KOH.</p><p><bold><italic>Context</italic>.</bold> Dominated by generative hyphae, interwoven; generative hyphae hyaline, thin- to slightly thick-walled, clamp connections abundant, frequently branched, 2.5–5.5 μm diam; skeletal hyphae hyaline, thick-walled with a wide lumen, unbranched, 1.5–5 μm diam.</p><p><bold><italic>Tubes</italic>.</bold> Dominated by skeletal hyphae, interwoven; generative hyphae hyaline, thin- to slightly thick-walled, moderately branched, 2–4 µm diam; skeletal hyphae hyaline, thick-walled to semisolid, straight to flexuous, unbranched, 1.5–3.5 µm diam. <italic>Cystidia</italic> or other sterile hymenial elements absent. <italic>Basidia</italic> short 8–15 × 4–5.5 µm, clavate, 4-sterigmata of 0.5–1 µm in length, with a clamp connection at base; basidioles similar to basidia in shape, but slightly smaller.</p><p><bold><italic>Basidiospores</italic>.</bold> Cylindrical to allantoid, slightly curved, hyaline, thin-walled, smooth, CB–, IKI–, (4.0–)4.1–5.5(–5.8) × (1.6–)1.8–2.3(–2.5) µm, L<sub>m</sub> = 4.94 µm, W<sub>m</sub> = 2.09 µm, Q = 2.36–2.45 (n = 60/2).</p></tp:treatment-sec><tp:treatment-sec sec-type="ecology" id="SECID0ET6BI"><title>Ecology.</title><p>On fallen gymnosperm branch, causing a white rot.</p></tp:treatment-sec><tp:treatment-sec sec-type="distribution" id="SECID0EY6BI"><title>Distribution.</title><p>In high altitude area of subtropical to tropical zones.</p></tp:treatment-sec><tp:treatment-sec sec-type="material" id="SECID0E46BI"><title>Additional specimens examined.</title><p><bold>China</bold>. Fujian Prov., Wuyishan Forest Park, on fallen trunk of <italic><tp:taxon-name><tp:taxon-name-part taxon-name-part-type="genus" reg="Pinus">Pinus</tp:taxon-name-part> <tp:taxon-name-part taxon-name-part-type="species" reg="kesiya">kesiya</tp:taxon-name-part></tp:taxon-name></italic>, 16.IX.2005, <italic>Cui 2851</italic> (<named-content xmlns:xlink="http://www.w3.org/1999/xlink" content-type="dwc:institutional_code" xlink:type="simple">IFP</named-content> 000645). <bold>Vietnam</bold>. Lam dong Province, Lac Duong District, Bidoup Nui Ba National Park, on fallen branch of <italic><tp:taxon-name><tp:taxon-name-part taxon-name-part-type="genus" reg="Pinus">Pinus</tp:taxon-name-part> <tp:taxon-name-part taxon-name-part-type="species" reg="kesiya">kesiya</tp:taxon-name-part></tp:taxon-name></italic>, 15.X.2017, <italic>Yuan 12657</italic> (<named-content xmlns:xlink="http://www.w3.org/1999/xlink" content-type="dwc:institutional_code" xlink:type="simple">IFP</named-content> 019373).</p><fig id="F5" position="float" orientation="portrait"><object-id xmlns:xlink="http://www.w3.org/1999/xlink" content-type="doi" xlink:type="simple">10.3897/mycokeys.78.57823.figure5</object-id><object-id xmlns:xlink="http://www.w3.org/1999/xlink" content-type="arpha" xlink:type="simple">407F6595-22C5-5886-AB8D-3F2A7E46A749</object-id><label>Figure 5.</label><caption><p>Microscopic structures of <italic><tp:taxon-name><tp:taxon-name-part taxon-name-part-type="genus" reg="Trullella">Trullella</tp:taxon-name-part> <tp:taxon-name-part taxon-name-part-type="species" reg="conifericola">conifericola</tp:taxon-name-part></tp:taxon-name></italic> (<named-content xmlns:xlink="http://www.w3.org/1999/xlink" content-type="dwc:institutional_code" xlink:type="simple">IFP</named-content> 019372, holotype) <bold>a</bold> basidiospores <bold>b</bold> basidia and basidioles <bold>c</bold> hyphae from trama <bold>d</bold> hyphae from context.</p></caption><graphic xmlns:xlink="http://www.w3.org/1999/xlink" xlink:href="mycokeys-78-169-g005.jpg" position="float" orientation="portrait" xlink:type="simple" id="oo_528261.jpg"><uri content-type="original_file" xlink:type="simple">https://binary.pensoft.net/fig/528261</uri></graphic></fig></tp:treatment-sec></tp:taxon-treatment>
